# Supplementary material for: The Two-Track Investigation of Fibronectin Binding Protein A of Staphylococcus aureus from Bovine Mastitis as a Potential Candidate for Immunodiagnosis: A Pilot Study
Source: Int J Mol Sci. 2023 Mar 31;24(7):6569. doi: 10.3390/ijms24076569 (PMC10094982; doi:10.3390/ijms24076569)
Supplement: Supplementary file 1 [file ijms-24-06569-s001.zip]

Archive with 1 entries (1 files):
- ijms-2290729-supplementary.pdf
